# Supplementary material for: Effectiveness of Workplace Interventions to Improve Health and Well-Being of Health and Social Service Workers: A Narrative Review of Randomised Controlled Trials
Source: Healthcare (Basel). 2023 Jun 17;11(12):1792. doi: 10.3390/healthcare11121792 (PMC10298158; doi:10.3390/healthcare11121792)
Supplement: Supplementary file 1 [file healthcare-11-01792-s001.zip]

Archive with 1 entries (1 files):
- healthcare-2405829-supplementary.pdf
